# Supplementary material for: Comparative Analysis of the APOL1 Variants in the Genetic Landscape of Renal Carcinoma Cells
Source: Cancers (Basel). 2022 Jan 30;14(3):733. doi: 10.3390/cancers14030733 (PMC8833631; doi:10.3390/cancers14030733)
Supplement: Supplementary file 1 [file cancers-14-00733-s001.zip]

Archive with 1 entries (1 files):
- cancers-1529655-supplementary.pdf
